# Supplementary material for: Epithelial cell shape changes contribute to regulation of ureteric bud branching morphogenesis
Source: FEBS J. 2025 Jun 15;292(23):6253–82. doi: 10.1111/febs.70156 (PMC12699178; doi:10.1111/febs.70156)
Supplement: Supplementary file 1 — Table S1. Individual ureteric bud tip quantification data in branching‐competent kidneys. [file FEBS-292-6253-s002.xlsx]

## Sheet: Supplemental table 1
Tip	Cells segmented	Aver. Volume/ tip	Aver. Roundness/tip	Aver. Elongation/tip	Aver. Ellipticity/ tip	Aver. longest axis/tip	Aver. interme-diate axis/tip	Aver. minor axis/tip
Initial bud 1	180	84.6738	3.18768	1.81762	0.53032	5.75982	3.80829	2.61
Initial bud 2	92	70.7653	3.4407	2.13544	0.62329	5.76876	3.44895	2.07
Ampulla 1	409	120.854	3.34521	2.19285	0.63135	7.46552	4.35962	2.58
Ampulla 2	619	83.3935	2.94112	2.2998	0.61691	7.13714	3.77756	2.56
Ampulla 3	489	105.75	2.84506	2.33296	0.62849	7.99815	4.23723	2.78
As ampulla 1	199	87.1278	3.57206	2.43342	0.62832	6.73771	3.35278	2.36
As ampulla 2	119	95.0654	3.58371	2.46114	0.63211	7.36854	3.56588	2.59
As ampulla 3	190	92.6401	3.49553	2.60349	0.64233	7.62379	3.48573	2.56
T-bud 1	467	117.546	2.28816	2.11095	0.5875	8.72047	5.05104	3.42
T-bud 2	574	95.4815	2.28323	2.33023	0.60592	8.6328	4.42815	3.19
T-bud 3	692	92.8433	2.23702	2.26202	0.60155	8.47309	4.52045	3.19
Trunk 1	240	184.63	2.54	1.75	0.5	9.99	6.62	4.87
Trunk 2	167	174.87	2.53	1.96	0.57	10.74	6.65	4.33
